# Supplementary material for: Aspalathin, a natural product with the potential to reverse hepatic insulin resistance by improving energy metabolism and mitochondrial respiration
Source: PLoS One. 2019 May 2;14(5):e0216172. doi: 10.1371/journal.pone.0216172 (PMC6497260; doi:10.1371/journal.pone.0216172)
Supplement: S6 Dataset — (XLSX) [file pone.0216172.s006.xlsx]

## Sheet: Fig 1B GU dose
		Aspalathin glucose uptake dose response
		Control	Insulin	Metformin	0.0001	0.001	0.1	0.1	1	10	100
		110.953	233.747	214.884	184.554	223.543	236.04	208.987	214.931	208.331	201.03
		91.8558	243.857	268.243	145.238	158.39	235.479	223.028	236.274	198.783	247.648
		95.7875	287.667	367.657	181.184	221.858	215.259	217.973	277.276	283.033	259.443
		101.404	306.202	285.654	244.653	265.106	206.272	209.548	262.111	247.086	209.455
	Average	100	267.868	284.11	188.907	217.224	223.262	214.884	247.648	234.308	229.394
	SD	8.28656	34.6519	63.3155	41.2035	44.0288	14.8913	6.80983	27.6089	38.6187	28.5088

## Sheet: Fig 1 C GU Model
		Glucose uptake IR model
		Control	Insulin	Metformin	Palmitate	Pal+Insulin	Pal+Metformin
		113.827	113.363	88.9626	50.7066	37.584	41.5183
		85.2482	105.8	99.385	54.4211	50.2301	40.3942
		100.924	131.879	91.8829	70.9885	45.5016	45.5382
		90.0727	134.621	86.6702	80.2376	43.4367	30.9738
		97.9881	136.588	86.7779	81.1941	88.9738	68.0514
		111.939	114.085	81.0545	76.7002	91.3883	60.4055
		74.7284	117.867	75.8551	74.2455	85.1509	50.3421
		109.578		89.8994		68.1288	66.3581
		115.694					65.3119
							33.6405
							30.0087
							33.1226
							30.7553
	Average	100	122.029	87.561	69.7848	63.7993	45.8785
	SD	14.2806	12.155	7.03752	12.306	22.3299	14.6744

## Sheet: Fig 2A Glucose uptake
		Glucose uptake
		Control	Insulin	Palmitate	Palmitate+Insulin	Palmitate+ Aspalathin	Palmitate+Aspalathin+Insulin
		113.827	113.363	50.7066	37.584	90.3722	58.5857
		85.2482	105.8	54.4211	50.2301	79.4157	71.6328
		100.924	131.879	70.9885	45.5016	99.2381	68.6859
		90.0727	134.621	80.2376	43.4367	94.9059	70.9527
		97.9881	136.588	81.1941	88.9738	89.1149	88.3647
		111.939	114.085	76.7002	91.3883	75.8126	95.0158
		74.7284	117.867	74.2455	85.1509	86.1644	112.169
		109.578			68.1288	82.1637	98.5664
		115.694
	Average	100	122.029	69.7848	63.7993	87.1484	82.9966
	SD	14.2806	12.155	12.306	22.3299	7.88043	18.2897

## Sheet: Fig 2B GLUT 2
			GLUT 2
			Control	Insulin	Palmitate	Palmitate+Insulin	Palmitate+ Aspalathin	Palmitate+Aspalathin+Insulin
			107.478	151.901	64.3917	59.7588	123.658	186.234
			117.784	141.916	65.4029	49.5394	176.929	178.515
			135.174	250.347	77.2132	29.7951	157.396	139.373
			103.927	180.178	39.084	80.7145	125.293	135.309
			35.6368		60.5462		135.309
		Average	100	181.085	61.3276	54.952	143.717	159.858
		SD	37.9718	48.9352	13.9081	21.2052	22.9275	26.2432

## Sheet: Fig 2C Palmitate uptake
		Palmitate uptake
		Control	Insulin	Palmitate	Palmitate+Insulin	Palmitate+ Aspalathin	Palmitate+Aspalathin+Insulin
		84.8283	89.7607	79.2512	56.7963	119.939	105.9
		110.965	99.4009	65.6454	66.3975	138.787	121.162
		104.206	81.5269	79.5051	59.8437	136.632	110.501
		86.7398	211.968	56.6791	66.3389	135.979	123.316
		98.7583	265.858	57.7106	56.9877	165.847	148.862
		114.502	260.579	58.1529	60.1813	163.409	158.88
		92.6994	102.237	69.0498	71.8226	161.008	154.951
		116.986	118.032	54.1286	51.4098	176.634	169.013
		90.315	117.061			124.969	52.4455
						165.428	63.9143
						179.53	56.3835
						165.482	52.0032
	Average	100	149.603	65.0154	61.2222	152.804	109.778
	SD	12.2035	74.7956	10.126	6.56963	20.3338	44.103

## Sheet: Fig 3A AKT
		p/t AKT
		Control	Insulin	Palmitate	Palmitate+Insulin	Palmitate+ Aspalathin	Palmitate+Aspalathin+Insulin
		97.6483	391.166	61.3259	115.05	73.4309	253.09
		120.349	417.793	125.878	140.782	184.871	193.009
		82.0026	445.265	74.6294	199.931	97.2943	144.039
	Average	100	418.075	87.2779	151.921	118.532	196.713
	SD	19.2811	27.051	34.0843	43.5233	58.6773	54.6197

## Sheet: Fig 3B PI3K
		p/t PI3K
		Control	Insulin	Palmitate	Palmitate+Insulin	Palmitate+ Aspalathin	Palmitate+Aspalathin+Insulin
		122.076	138.812	67.1258	151.615	162.408	179.546
		90.8749	148.685	87.0607	162.213	237.825	198.966
		87.0488	149.432	105.507	165.348	186.611	183.622
			126.654		142.647		215.369
	Average	100	140.896	86.5645	155.456	195.615	194.376
	SD	19.2142	10.6568	19.1954	10.3655	38.5064	16.303

## Sheet: Fig4 A CPT1
C
		CPT1
		Control	Insulin	Palmitate	Palmitate+Insulin	Palmitate+ Aspalathin	Palmitate+Aspalathin+Insulin
		87.5037	95.7542	42.1015	97.6973	196.351	363.365
		102.931	57.9255	34.6041	58.5324	219.017	202.186
		109.565	73.3486	47.5439	64.1604	212.105	391.228
	Average	100	75.6761	41.4165	73.4634	209.158	318.926
	SD	11.319	19.0214	6.49708	21.175	11.617	102.055

## Sheet: Fig 4B AMPK
			p/t AMPK
		Control	Insulin	Palmitate	Palmitate+Insulin	Palmitate+ Aspalathin	Palmitate+Aspalathin+Insulin
		84.1764	133.014	212.754	266.798	591.354	463.726
		106.537	139.478	268.325	311.668	609.471	508.521
		93.2329	129.461	201.539	259.043	539.57	465.469
		116.053	133.87	232.459	279.169	580.132	502.129
	Average	100	133.956	228.769	228.769	580.132	484.961
	SD	14.1023	4.1471	29.3045	28.4102	29.6195	23.6687

## Sheet: Fig 5A MTT
		MTT
		Control	Insulin	Palmitate	Palmitate+Insulin	Palmitate+ Aspalathin	Palmitate+Aspalathin+Insulin
		100.701	87.6168	111.449	83.4112	104.164	93.4742
		111.682	94.8598	74.2991	72.6636	81.2927	80.0497
		87.6168	106.075	85.7477	84.8131	121.566	74.0833
		121.235	118.007	104.439	84.3458	181.96	140.28
		84.6118	103.134	85.1731	94.7147	146.501	116.019
		94.1534	107.343	87.5585	94.855	156.299	95.0233
		99.2498	116.354	93.0309	111.553	180.495	175.319
		90.2476	124.006	95.1356	99.4855	81.4704	116.804
		110.503	126.257	84.3961	94.7487	189.947	146.737
				79.6699	108.252
				87.7719	90.2476
				98.3496	97.2243
	Average	100	109.295	90.585	93.0262	138.188	115.31
	sd	12.3399	13.0399	11.2658	11.254	42.8221	33.627

[truncated: 8 more sheets: Fig 5 B ATP production, Fig 6 A OCR, Fig 6B Basal OCR, Fig 6C ATP Production, Fig 6D Maximal respiration, Fig 6E Spare capacity, Fig 6F ECAR, Fig 7 glycolysis]
